# Supplementary material for: Hydrogel-Mediated Local Delivery of Induced Nephron Progenitor Cell-Sourced Molecules as a Cell-Free Approach for Acute Kidney Injury
Source: Int J Mol Sci. 2024 Oct 2;25(19):10615. doi: 10.3390/ijms251910615 (PMC11477367; doi:10.3390/ijms251910615)
Supplement: Supplementary file 1 [file ijms-25-10615-s001.zip]

Archive with 1 entries (1 files):
- ijms-3208093-supplementary.pdf
